# Supplementary material for: Risk Factors and Outcomes of Children with Congenital Heart Disease on Extracorporeal Membrane Oxygenation—A Ten-Year Single-Center Report
Source: Life (Basel). 2023 Jul 19;13(7):1582. doi: 10.3390/life13071582 (PMC10381661; doi:10.3390/life13071582)
Supplement: Supplementary file 1 [file life-13-01582-s001.zip]

Archive with 1 entries (1 files):
- life-2502666-supplementary.pdf
